# Supplementary material for: Evolutionary trajectories of teleost olfactory signaling genes shaped by long-term redundancy after whole-genome duplication
Source: iScience. 2026 Jun 30;29(7):116564. doi: 10.1016/j.isci.2026.116564 (PMC13378369; doi:10.1016/j.isci.2026.116564)
Supplement: Table S2. Primer sequences used for reporter construct generation [file mmc3.xlsx]

## Sheet: Sheet1
	primer sequence (5' to 3')
mouse_omp_Pm_Fw	GAGACAGCAGCATCTCTGTCTC
mouse_omp_Pm_Rv	GTGCTACAGCGATTGCCACTGC
gar_omp_Pm_Fw	TTCTCCACAAGAGCACTCCAGAACT
gar_omp_Pm_Rv	AATGTAATGCAACTGAAATTGAAT
zebrafish_ompb_Pm_Fw	AGTCAGCTATTCTCACACTGTC
zebrafish_ompb_Pm_Rv	TCTTGCGTCTACTGTGTGTCCT
cichlid_ompb_Pm_Fw	AACGGAGCACCTTATGAACACCAG
cichlid_ompb_Pm_Rv	GCTCAGAGGGCACACCTTGACAGG
